# Supplementary material for: ﻿A description of a new species of Mongolodiaptomus Kiefer, 1937 (Copepoda, Calanoida, Diaptomidae) from Thailand with an up-to-date key to the genus
Source: Zookeys. 2024 Aug 6;1209:19–42. doi: 10.3897/zookeys.1209.125838 (PMC11336391; doi:10.3897/zookeys.1209.125838)
Supplement: XML Treatment for Mongolodiaptomus phutakaensis [file zookeys.1209.125838-treatment1.xml]

<!DOCTYPE tp:taxon-treatment
  PUBLIC "-//TaxonX//DTD Taxonomic Treatment Publishing DTD v0 20100105//EN" "tax-treatment-NSO.dtd">
<tp:taxon-treatment xmlns:tp="http://www.plazi.org/taxpub"><tp:treatment-meta><kwd-group><label>Taxon classification</label><kwd>
              <named-content content-type="kingdom">Animalia</named-content>
            </kwd><kwd>
              <named-content content-type="order">Calanoida</named-content>
            </kwd><kwd>
              <named-content content-type="family">Diaptomidae</named-content>
            </kwd></kwd-group><mixed-citation publication-type="journal"><person-group><name><surname>Sanoamuang</surname><given-names>Laorsri</given-names></name><name><surname>Koompoot</surname><given-names>Kamonwan</given-names></name></person-group><article-title>﻿A description of a new species of <italic><tp:taxon-name><tp:taxon-name-part taxon-name-part-type="genus" reg="Mongolodiaptomus">Mongolodiaptomus</tp:taxon-name-part></tp:taxon-name></italic> Kiefer, 1937 (<tp:taxon-name><tp:taxon-name-part taxon-name-part-type="subclass">Copepoda</tp:taxon-name-part></tp:taxon-name>, <tp:taxon-name><tp:taxon-name-part taxon-name-part-type="order">Calanoida</tp:taxon-name-part></tp:taxon-name>, <tp:taxon-name><tp:taxon-name-part taxon-name-part-type="family">Diaptomidae</tp:taxon-name-part></tp:taxon-name>) from Thailand with an up-to-date key to the genus</article-title><source>Zookeys</source><day>06</day><month>08</month><year>2024</year><volume>1209</volume><fpage>19</fpage><lpage>42</lpage><pub-id pub-id-type="doi">10.3897/zookeys.1209.125838</pub-id></mixed-citation></tp:treatment-meta><tp:nomenclature><label>﻿</label><tp:taxon-name>
            <object-id xmlns:xlink="http://www.w3.org/1999/xlink" content-type="arpha" xlink:type="simple">F96BDEB9-2062-5D05-B7B2-DFAD36A88F81</object-id>
            <tp:taxon-name-part taxon-name-part-type="genus" reg="Mongolodiaptomus">Mongolodiaptomus</tp:taxon-name-part>
            <tp:taxon-name-part taxon-name-part-type="species" reg="phutakaensis">phutakaensis</tp:taxon-name-part>
            <object-id xmlns:xlink="http://www.w3.org/1999/xlink" content-type="zoobank" xlink:type="simple">https://zoobank.org/9B4A5018-E0E5-45C6-9701-A299D8301A81</object-id>
          </tp:taxon-name><tp:taxon-status xmlns:xlink="http://www.w3.org/1999/xlink" xlink:type="simple">sp. nov.</tp:taxon-status><xref ref-type="fig" rid="F1">Figs 1</xref><xref ref-type="fig" rid="F2">, 2</xref><xref ref-type="fig" rid="F3">, 3</xref><xref ref-type="fig" rid="F4">, 4</xref><xref ref-type="fig" rid="F5">, 5</xref><xref ref-type="fig" rid="F6">, 6</xref><xref ref-type="fig" rid="F7">, 7</xref><xref ref-type="fig" rid="F8">, 8</xref><tp:nomenclature-citation-list><tp:nomenclature-citation><tp:taxon-name>
                <tp:taxon-name-part taxon-name-part-type="genus" reg="Mongolodiaptomus">Mongolodiaptomus</tp:taxon-name-part>
              </tp:taxon-name><comment><abbrev xmlns:xlink="http://www.w3.org/1999/xlink" xlink:title="spine" id="ABBRID0EEOAC" xlink:type="simple">sp</abbrev>. <xref ref-type="bibr" rid="B22">Sanoamuang and Dabseepai (2021)</xref>: 7, 18, 20.</comment></tp:nomenclature-citation></tp:nomenclature-citation-list></tp:nomenclature><tp:treatment-sec sec-type="type locality" id="SECID0EMOAC"><title>Type locality.</title><p>A natural swamp in Kok Phutaka community forest, Muang Kao Phatthana Subdistrict, Wiang Kao District, Khon Kaen Province, northeast Thailand (<named-content xmlns:xlink="http://www.w3.org/1999/xlink" content-type="dwc:verbatimCoordinates" xlink:type="simple"><named-content content-type="geo-json" specific-use="{&#34;type&#34;:&#34;Point&#34;,&#34;coordinates&#34;:[102.303306,16.645492]}" id="NCID0EVOAC" xlink:type="simple">16°38'43.77"N, 102°18'11.90"E</named-content></named-content>); elevation 220 m a.s.l., water temperature 31.2 °C, pH 8.2, conductivity 299 µS cm<sup>-1</sup>.</p></tp:treatment-sec><tp:treatment-sec sec-type="type material" id="SECID0E3OAC"><title>Type material.</title><p><bold><italic>Holotype</italic></bold>: adult male (<abbrev xmlns:xlink="http://www.w3.org/1999/xlink" xlink:title="Thailand Natural History Museum" id="ABBRID0EHPAC" xlink:type="simple">THNHM</abbrev>-1V-19371), dissected and mounted in glycerol on one slide. <bold><italic>Allotype</italic></bold>: adult female (<abbrev xmlns:xlink="http://www.w3.org/1999/xlink" xlink:title="Thailand Natural History Museum" id="ABBRID0EOPAC" xlink:type="simple">THNHM</abbrev>-1V-19372), dissected and mounted in glycerol on one slide. <bold><italic>Paratypes</italic></bold>: three adult males and three adult females (<abbrev xmlns:xlink="http://www.w3.org/1999/xlink" xlink:title="Thailand Natural History Museum" id="ABBRID0EVPAC" xlink:type="simple">THNHM</abbrev>-1V-19373), undissected and preserved in 4% formalin; collected from the type locality on the same date as the holotype. All specimens were collected on 16 August 2007, by P. Dabseepai and K. Koompoot.</p></tp:treatment-sec><tp:treatment-sec sec-type="description" id="SECID0EZPAC"><title>Description of adult male.</title><p>Total body length, measured from anterior margin of rostrum to posterior margin of caudal rami, 1.3–1.4 mm (mean = 1.37 mm, <italic>n</italic> = 10), (Figs <xref ref-type="fig" rid="F1">1A</xref>, <xref ref-type="fig" rid="F2">2A</xref>). Body smaller and slender than in female. Prosome ~ 2.2 × as long as urosome (Fig. <xref ref-type="fig" rid="F2">2A</xref>). Rostrum (Fig. <xref ref-type="fig" rid="F1">1B</xref>) well developed, with two spiniform processes. Pedigers 4 and 5 fused except at lateral margins. Lateral wings of Pdg 5 asymmetrical; right postero-lateral wing shorter than left one; each wing with one thin postero-lateral spine (Fig. <xref ref-type="fig" rid="F2">2A</xref>).</p><fig id="F1" position="float" orientation="portrait"><object-id xmlns:xlink="http://www.w3.org/1999/xlink" content-type="doi" xlink:type="simple">10.3897/zookeys.1209.125838.figure1</object-id><object-id xmlns:xlink="http://www.w3.org/1999/xlink" content-type="arpha" xlink:type="simple">39A9773B-EB60-5554-A77F-6ACE0C2281CE</object-id><label>Figure 1.</label><caption><p><italic><tp:taxon-name><tp:taxon-name-part taxon-name-part-type="genus" reg="Mongolodiaptomus">Mongolodiaptomus</tp:taxon-name-part><tp:taxon-name-part taxon-name-part-type="species" reg="phutakaensis">phutakaensis</tp:taxon-name-part></tp:taxon-name></italic> sp. nov., SEM photographs of male <bold>A</bold> habitus, dorsal view <bold>B</bold> rostrum <bold>C</bold> comb-like process on the antepenultimate segment of the right antennule <bold>D</bold> genital somite, and urosomites 2 and 3 <bold>E</bold> right caudal ramus, ventral view (white arrows indicate proximal chitinous spine and distal knob) <bold>F</bold> right P5 coxa and basis, posterior view (white arrows point to the coxal spine and spur-like hyaline membrane) <bold>G</bold> P5 in posterior view <bold>H</bold> distal part of left P5, posterior view <bold>I</bold> P5, anterior view (without end claw, white arrow points to the distal accessory spine) <bold>J</bold> left P5, anterior view (white arrow points to the hyaline membrane) <bold>K</bold> right P5 <abbrev xmlns:xlink="http://www.w3.org/1999/xlink" xlink:title="exopod" id="ABBRID0E6BAE" xlink:type="simple">Exp</abbrev>-1 and 2, posterior view (white arrows point to the proximal accessory spine and twisted principal lateral spine).</p></caption><graphic xmlns:xlink="http://www.w3.org/1999/xlink" xlink:href="zookeys-1209-019_article-125838__-g001.jpg" position="float" orientation="portrait" xlink:type="simple" id="oo_1108878.jpg"><uri content-type="original_file" xlink:type="simple">https://binary.pensoft.net/fig/1108878</uri></graphic></fig><fig id="F2" position="float" orientation="portrait"><object-id xmlns:xlink="http://www.w3.org/1999/xlink" content-type="doi" xlink:type="simple">10.3897/zookeys.1209.125838.figure2</object-id><object-id xmlns:xlink="http://www.w3.org/1999/xlink" content-type="arpha" xlink:type="simple">2FCD78CB-E980-55D8-929F-1CB75C35825A</object-id><label>Figure 2.</label><caption><p><italic><tp:taxon-name><tp:taxon-name-part taxon-name-part-type="genus" reg="Mongolodiaptomus">Mongolodiaptomus</tp:taxon-name-part><tp:taxon-name-part taxon-name-part-type="species" reg="phutakaensis">phutakaensis</tp:taxon-name-part></tp:taxon-name></italic> sp. nov., male <bold>A</bold> habitus, dorsal view <bold>B</bold> urosome and caudal rami, ventral view (black arrows indicate chitinous spine and knob on right caudal ramus) <bold>C</bold> urosome and caudal rami, lateral view <bold>D–F</bold> right antennule <bold>D</bold> segments 1–13 <bold>E</bold> segments 14–19 <bold>F</bold> segments 20–22. Scale bar: 100 µm.</p></caption><graphic xmlns:xlink="http://www.w3.org/1999/xlink" xlink:href="zookeys-1209-019_article-125838__-g002.jpg" position="float" orientation="portrait" xlink:type="simple" id="oo_1108879.jpg"><uri content-type="original_file" xlink:type="simple">https://binary.pensoft.net/fig/1108879</uri></graphic></fig><p>Urosome (Figs <xref ref-type="fig" rid="F1">1D</xref>, <xref ref-type="fig" rid="F2">2A–C</xref>) with five somites. Genital somite dilated postero-laterally on right side, shorter than wide, with a curved spine on the right posterolateral corner. Urosomites 2–4 approximately as long as wide each. Urosomites 2–3 (Figs <xref ref-type="fig" rid="F1">1D</xref>, <xref ref-type="fig" rid="F2">2B, C</xref>) with a patch of hairs on right ventral side. Urosomite 4 with expanded right dorso-posterior margin. Anal somite asymmetrical, right side slightly longer than left side (Fig. <xref ref-type="fig" rid="F2">2A, C</xref>). Caudal rami asymmetrical (Figs <xref ref-type="fig" rid="F1">1E</xref>, <xref ref-type="fig" rid="F2">2A–C</xref>), each ramus ~ 2.3 × as long as wide, inner right margin hairy (Figs <xref ref-type="fig" rid="F1">1E</xref>, <xref ref-type="fig" rid="F2">2B</xref>). Right ramus armed with four chitinous structures on ventral surface; two sharp tips situated proximally and two semicircular knobs distally (Figs <xref ref-type="fig" rid="F1">1E</xref>, <xref ref-type="fig" rid="F2">2B</xref>). Each ramus with six setae (setae II–VII): setae II–VI plumose, anterolateral (II) seta with smooth region on outer margin proximally; terminal setae (setae IV and V) without fracture plane; dorsal seta (VII) articulated, bare, longest.</p><p>Antennule: asymmetrical, extending beyond the end of caudal setae. Left antennule (Fig. <xref ref-type="fig" rid="F3">3F</xref>): 25-segmented. Armature formula as in Table <xref ref-type="table" rid="T1">1</xref>. Right antennule (Figs <xref ref-type="fig" rid="F1">1C</xref>, <xref ref-type="fig" rid="F2">2D–F</xref>) 22-segmented. Armature formula as in Table <xref ref-type="table" rid="T2">2</xref>. External extension on antepenultimate segment (segment XX) short, comb-like, with five or six teeth (Figs <xref ref-type="fig" rid="F1">1C</xref>, <xref ref-type="fig" rid="F2">2F</xref>).</p><table-wrap id="T1" position="float" orientation="portrait"><label>Table 1.</label><caption><p>Armature formula of the left male antennule of <italic><tp:taxon-name><tp:taxon-name-part taxon-name-part-type="genus" reg="Mongolodiaptomus">Mongolodiaptomus</tp:taxon-name-part><tp:taxon-name-part taxon-name-part-type="species" reg="phutakaensis">phutakaensis</tp:taxon-name-part></tp:taxon-name></italic> sp. nov. The number of setae (Arabic numerals), aesthetascs (<abbrev xmlns:xlink="http://www.w3.org/1999/xlink" xlink:title="aesthetasc" id="ABBRID0EOGAE" xlink:type="simple">ae</abbrev>), and spines (<abbrev xmlns:xlink="http://www.w3.org/1999/xlink" xlink:title="spine" id="ABBRID0ESGAE" xlink:type="simple">sp</abbrev>) is given. The Roman numerals refer to segment numbers.</p></caption><table id="TID0EWQBG" rules="all"><tbody><tr><th rowspan="2" colspan="1"/><th rowspan="1" colspan="13">Segment number</th></tr><tr><th rowspan="1" colspan="1">I</th><th rowspan="1" colspan="1">II</th><th rowspan="1" colspan="1">III</th><th rowspan="1" colspan="1">IV</th><th rowspan="1" colspan="1">V</th><th rowspan="1" colspan="1">VI</th><th rowspan="1" colspan="1">VII</th><th rowspan="1" colspan="1">VIII</th><th rowspan="1" colspan="1">IX</th><th rowspan="1" colspan="1">X</th><th rowspan="1" colspan="1">XI</th><th rowspan="1" colspan="1">XII</th><th rowspan="1" colspan="1">XIII</th></tr><tr><td rowspan="1" colspan="1">Number of elements</td><td rowspan="1" colspan="1">1+<abbrev xmlns:xlink="http://www.w3.org/1999/xlink" xlink:title="aesthetasc" id="ABBRID0ERIAE" xlink:type="simple">ae</abbrev></td><td rowspan="1" colspan="1">3+<abbrev xmlns:xlink="http://www.w3.org/1999/xlink" xlink:title="aesthetasc" id="ABBRID0EYIAE" xlink:type="simple">ae</abbrev></td><td rowspan="1" colspan="1">1+<abbrev xmlns:xlink="http://www.w3.org/1999/xlink" xlink:title="aesthetasc" id="ABBRID0E6IAE" xlink:type="simple">ae</abbrev></td><td rowspan="1" colspan="1">1</td><td rowspan="1" colspan="1">1+<abbrev xmlns:xlink="http://www.w3.org/1999/xlink" xlink:title="aesthetasc" id="ABBRID0EJJAE" xlink:type="simple">ae</abbrev></td><td rowspan="1" colspan="1">1</td><td rowspan="1" colspan="1">1+<abbrev xmlns:xlink="http://www.w3.org/1999/xlink" xlink:title="aesthetasc" id="ABBRID0ETJAE" xlink:type="simple">ae</abbrev></td><td rowspan="1" colspan="1">1+<abbrev xmlns:xlink="http://www.w3.org/1999/xlink" xlink:title="spine" id="ABBRID0E1JAE" xlink:type="simple">sp</abbrev></td><td rowspan="1" colspan="1">2+<abbrev xmlns:xlink="http://www.w3.org/1999/xlink" xlink:title="aesthetasc" id="ABBRID0EBKAE" xlink:type="simple">ae</abbrev></td><td rowspan="1" colspan="1">1</td><td rowspan="1" colspan="1">1</td><td rowspan="1" colspan="1">1+<abbrev xmlns:xlink="http://www.w3.org/1999/xlink" xlink:title="aesthetasc" id="ABBRID0EOKAE" xlink:type="simple">ae</abbrev>+<abbrev xmlns:xlink="http://www.w3.org/1999/xlink" xlink:title="spine" id="ABBRID0ESKAE" xlink:type="simple">sp</abbrev></td><td rowspan="1" colspan="1">1</td></tr><tr><td rowspan="1" colspan="1"/><td rowspan="1" colspan="1">
                    <bold>XIV</bold>
                  </td><td rowspan="1" colspan="1">
                    <bold>XV</bold>
                  </td><td rowspan="1" colspan="1">
                    <bold>XVI</bold>
                  </td><td rowspan="1" colspan="1">
                    <bold>XVII</bold>
                  </td><td rowspan="1" colspan="1">
                    <bold>XVIII</bold>
                  </td><td rowspan="1" colspan="1">
                    <bold>XIX</bold>
                  </td><td rowspan="1" colspan="1">
                    <bold>XX</bold>
                  </td><td rowspan="1" colspan="1">
                    <bold>XXI</bold>
                  </td><td rowspan="1" colspan="1">
                    <bold>XXII</bold>
                  </td><td rowspan="1" colspan="1">
                    <bold>XXIII</bold>
                  </td><td rowspan="1" colspan="1">
                    <bold>XXIV</bold>
                  </td><td rowspan="1" colspan="1">
                    <bold>XXV</bold>
                  </td><td rowspan="2" colspan="1"/></tr><tr><td rowspan="1" colspan="1">Number of elements</td><td rowspan="1" colspan="1">1+<abbrev xmlns:xlink="http://www.w3.org/1999/xlink" xlink:title="aesthetasc" id="ABBRID0EPNAE" xlink:type="simple">ae</abbrev></td><td rowspan="1" colspan="1">1</td><td rowspan="1" colspan="1">1+<abbrev xmlns:xlink="http://www.w3.org/1999/xlink" xlink:title="aesthetasc" id="ABBRID0EZNAE" xlink:type="simple">ae</abbrev></td><td rowspan="1" colspan="1">1</td><td rowspan="1" colspan="1">1</td><td rowspan="1" colspan="1">1+<abbrev xmlns:xlink="http://www.w3.org/1999/xlink" xlink:title="aesthetasc" id="ABBRID0EGOAE" xlink:type="simple">ae</abbrev></td><td rowspan="1" colspan="1">1</td><td rowspan="1" colspan="1">1</td><td rowspan="1" colspan="1">2</td><td rowspan="1" colspan="1">2</td><td rowspan="1" colspan="1">2</td><td rowspan="1" colspan="1">4+<abbrev xmlns:xlink="http://www.w3.org/1999/xlink" xlink:title="aesthetasc" id="ABBRID0E3OAE" xlink:type="simple">ae</abbrev></td></tr></tbody></table></table-wrap><table-wrap id="T2" position="float" orientation="portrait"><label>Table 2.</label><caption><p>Armature formula of the right male antennule of <italic><tp:taxon-name><tp:taxon-name-part taxon-name-part-type="genus" reg="Mongolodiaptomus">Mongolodiaptomus</tp:taxon-name-part><tp:taxon-name-part taxon-name-part-type="species" reg="phutakaensis">phutakaensis</tp:taxon-name-part></tp:taxon-name></italic> sp. nov. The number of setae (Arabic numerals), aesthetascs (<abbrev xmlns:xlink="http://www.w3.org/1999/xlink" xlink:title="aesthetasc" id="ABBRID0ETPAE" xlink:type="simple">ae</abbrev>), and spines (<abbrev xmlns:xlink="http://www.w3.org/1999/xlink" xlink:title="spine" id="ABBRID0EXPAE" xlink:type="simple">sp</abbrev>) is given. The Roman numerals refer to segment numbers.</p></caption><table id="TID0EW1BG" rules="all"><tbody><tr><th rowspan="2" colspan="1"/><th rowspan="1" colspan="11">Segment number</th></tr><tr><th rowspan="1" colspan="1">I</th><th rowspan="1" colspan="1">II</th><th rowspan="1" colspan="1">III</th><th rowspan="1" colspan="1">IV</th><th rowspan="1" colspan="1">V</th><th rowspan="1" colspan="1">VI</th><th rowspan="1" colspan="1">VII</th><th rowspan="1" colspan="1">VIII</th><th rowspan="1" colspan="1">IX</th><th rowspan="1" colspan="1">X</th><th rowspan="1" colspan="1">XI</th></tr><tr><td rowspan="1" colspan="1">Number of elements</td><td rowspan="1" colspan="1">1+<abbrev xmlns:xlink="http://www.w3.org/1999/xlink" xlink:title="aesthetasc" id="ABBRID0EQRAE" xlink:type="simple">ae</abbrev></td><td rowspan="1" colspan="1">3+<abbrev xmlns:xlink="http://www.w3.org/1999/xlink" xlink:title="aesthetasc" id="ABBRID0EXRAE" xlink:type="simple">ae</abbrev></td><td rowspan="1" colspan="1">1+<abbrev xmlns:xlink="http://www.w3.org/1999/xlink" xlink:title="aesthetasc" id="ABBRID0E5RAE" xlink:type="simple">ae</abbrev></td><td rowspan="1" colspan="1">1</td><td rowspan="1" colspan="1">1+<abbrev xmlns:xlink="http://www.w3.org/1999/xlink" xlink:title="aesthetasc" id="ABBRID0EISAE" xlink:type="simple">ae</abbrev></td><td rowspan="1" colspan="1">1</td><td rowspan="1" colspan="1">1+<abbrev xmlns:xlink="http://www.w3.org/1999/xlink" xlink:title="aesthetasc" id="ABBRID0ESSAE" xlink:type="simple">ae</abbrev></td><td rowspan="1" colspan="1">1+<abbrev xmlns:xlink="http://www.w3.org/1999/xlink" xlink:title="spine" id="ABBRID0EZSAE" xlink:type="simple">sp</abbrev></td><td rowspan="1" colspan="1">2+<abbrev xmlns:xlink="http://www.w3.org/1999/xlink" xlink:title="aesthetasc" id="ABBRID0EATAE" xlink:type="simple">ae</abbrev></td><td rowspan="1" colspan="1">1+<abbrev xmlns:xlink="http://www.w3.org/1999/xlink" xlink:title="spine" id="ABBRID0EHTAE" xlink:type="simple">sp</abbrev></td><td rowspan="1" colspan="1">1+<abbrev xmlns:xlink="http://www.w3.org/1999/xlink" xlink:title="spine" id="ABBRID0EOTAE" xlink:type="simple">sp</abbrev></td></tr><tr><td rowspan="1" colspan="1"/><td rowspan="1" colspan="1">
                    <bold>XII</bold>
                  </td><td rowspan="1" colspan="1">
                    <bold>XIII</bold>
                  </td><td rowspan="1" colspan="1">
                    <bold>XIV</bold>
                  </td><td rowspan="1" colspan="1">
                    <bold>XV</bold>
                  </td><td rowspan="1" colspan="1">
                    <bold>XVI</bold>
                  </td><td rowspan="1" colspan="1">
                    <bold>XVII</bold>
                  </td><td rowspan="1" colspan="1">
                    <bold>XVIII</bold>
                  </td><td rowspan="1" colspan="1">
                    <bold>XIX</bold>
                  </td><td rowspan="1" colspan="1">
                    <bold>XX</bold>
                  </td><td rowspan="1" colspan="1">
                    <bold>XXI</bold>
                  </td><td rowspan="1" colspan="1">
                    <bold>XXII</bold>
                  </td></tr><tr><td rowspan="1" colspan="1">Number of elements</td><td rowspan="1" colspan="1">1+<abbrev xmlns:xlink="http://www.w3.org/1999/xlink" xlink:title="aesthetasc" id="ABBRID0E6VAE" xlink:type="simple">ae</abbrev>+<abbrev xmlns:xlink="http://www.w3.org/1999/xlink" xlink:title="spine" id="ABBRID0EDWAE" xlink:type="simple">sp</abbrev></td><td rowspan="1" colspan="1">1+<abbrev xmlns:xlink="http://www.w3.org/1999/xlink" xlink:title="aesthetasc" id="ABBRID0EKWAE" xlink:type="simple">ae</abbrev>+<abbrev xmlns:xlink="http://www.w3.org/1999/xlink" xlink:title="spine" id="ABBRID0EOWAE" xlink:type="simple">sp</abbrev></td><td rowspan="1" colspan="1">2+<abbrev xmlns:xlink="http://www.w3.org/1999/xlink" xlink:title="aesthetasc" id="ABBRID0EVWAE" xlink:type="simple">ae</abbrev>+<abbrev xmlns:xlink="http://www.w3.org/1999/xlink" xlink:title="spine" id="ABBRID0EZWAE" xlink:type="simple">sp</abbrev></td><td rowspan="1" colspan="1">2+<abbrev xmlns:xlink="http://www.w3.org/1999/xlink" xlink:title="aesthetasc" id="ABBRID0EAXAE" xlink:type="simple">ae</abbrev>+<abbrev xmlns:xlink="http://www.w3.org/1999/xlink" xlink:title="spine" id="ABBRID0EEXAE" xlink:type="simple">sp</abbrev></td><td rowspan="1" colspan="1">2+<abbrev xmlns:xlink="http://www.w3.org/1999/xlink" xlink:title="aesthetasc" id="ABBRID0ELXAE" xlink:type="simple">ae</abbrev>+<abbrev xmlns:xlink="http://www.w3.org/1999/xlink" xlink:title="spine" id="ABBRID0EPXAE" xlink:type="simple">sp</abbrev></td><td rowspan="1" colspan="1">1+<abbrev xmlns:xlink="http://www.w3.org/1999/xlink" xlink:title="spine" id="ABBRID0EWXAE" xlink:type="simple">sp</abbrev></td><td rowspan="1" colspan="1">1+<abbrev xmlns:xlink="http://www.w3.org/1999/xlink" xlink:title="spine" id="ABBRID0E4XAE" xlink:type="simple">sp</abbrev></td><td rowspan="1" colspan="1">2+<abbrev xmlns:xlink="http://www.w3.org/1999/xlink" xlink:title="spine" id="ABBRID0EEYAE" xlink:type="simple">sp</abbrev></td><td rowspan="1" colspan="1">3+<abbrev xmlns:xlink="http://www.w3.org/1999/xlink" xlink:title="spine" id="ABBRID0ELYAE" xlink:type="simple">sp</abbrev></td><td rowspan="1" colspan="1">2</td><td rowspan="1" colspan="1">4+<abbrev xmlns:xlink="http://www.w3.org/1999/xlink" xlink:title="aesthetasc" id="ABBRID0EVYAE" xlink:type="simple">ae</abbrev></td></tr></tbody></table></table-wrap><fig id="F3" position="float" orientation="portrait"><object-id xmlns:xlink="http://www.w3.org/1999/xlink" content-type="doi" xlink:type="simple">10.3897/zookeys.1209.125838.figure3</object-id><object-id xmlns:xlink="http://www.w3.org/1999/xlink" content-type="arpha" xlink:type="simple">0197DF70-D1F7-5149-B6C7-7B5044A3A9CB</object-id><label>Figure 3.</label><caption><p><italic><tp:taxon-name><tp:taxon-name-part taxon-name-part-type="genus" reg="Mongolodiaptomus">Mongolodiaptomus</tp:taxon-name-part><tp:taxon-name-part taxon-name-part-type="species" reg="phutakaensis">phutakaensis</tp:taxon-name-part></tp:taxon-name></italic> sp. nov., male <bold>A</bold> antenna <bold>B</bold> mandible <bold>C</bold> maxillule <bold>D</bold> maxilla <bold>E</bold> maxilliped <bold>F</bold> left antennule. Scale bar: 100 µm.</p></caption><graphic xmlns:xlink="http://www.w3.org/1999/xlink" xlink:href="zookeys-1209-019_article-125838__-g003.jpg" position="float" orientation="portrait" xlink:type="simple" id="oo_1108880.jpg"><uri content-type="original_file" xlink:type="simple">https://binary.pensoft.net/fig/1108880</uri></graphic></fig><p>Antenna (Fig. <xref ref-type="fig" rid="F3">3A</xref>): coxa and basis with one and two bare setae on inner distal corner, respectively. <abbrev xmlns:xlink="http://www.w3.org/1999/xlink" xlink:title="endopod" id="ABBRID0EC1AE" xlink:type="simple">Enp</abbrev> two-segmented; <abbrev xmlns:xlink="http://www.w3.org/1999/xlink" xlink:title="endopod" id="ABBRID0EG1AE" xlink:type="simple">Enp</abbrev>-1 with two setae along inner margin; <abbrev xmlns:xlink="http://www.w3.org/1999/xlink" xlink:title="endopod" id="ABBRID0EK1AE" xlink:type="simple">Enp</abbrev>-2 with nine setae along inner margin, seven setae apically; all setae bare. <abbrev xmlns:xlink="http://www.w3.org/1999/xlink" xlink:title="exopod" id="ABBRID0EO1AE" xlink:type="simple">Exp</abbrev> seven-segmented: <abbrev xmlns:xlink="http://www.w3.org/1999/xlink" xlink:title="exopod" id="ABBRID0ES1AE" xlink:type="simple">Exp</abbrev>-1–6 with 1, 3, 1, 1, 1, 1 setae along inner margin; <abbrev xmlns:xlink="http://www.w3.org/1999/xlink" xlink:title="exopod" id="ABBRID0EW1AE" xlink:type="simple">Exp</abbrev>-7 with one seta on inner margin and three setae apically; all setae bare.</p><p>Mandible (Fig. <xref ref-type="fig" rid="F3">3B</xref>): ~ 6 cuspidate teeth dorsally and one seta on coxal gnathobase dorsally. Basis with four bare setae: one proximally and three distally along inner margin. <abbrev xmlns:xlink="http://www.w3.org/1999/xlink" xlink:title="endopod" id="ABBRID0EA2AE" xlink:type="simple">Enp</abbrev>-1 with four setae on inner distal corner. <abbrev xmlns:xlink="http://www.w3.org/1999/xlink" xlink:title="endopod" id="ABBRID0EE2AE" xlink:type="simple">Enp</abbrev>-2 with nine setae apically; two oblique rows of spinules along outer margin. <abbrev xmlns:xlink="http://www.w3.org/1999/xlink" xlink:title="exopod" id="ABBRID0EI2AE" xlink:type="simple">Exp</abbrev>-1–3 each with one seta on inner margin; <abbrev xmlns:xlink="http://www.w3.org/1999/xlink" xlink:title="exopod" id="ABBRID0EM2AE" xlink:type="simple">Exp</abbrev>-4 with three setae apically; all setae bare.</p><p>Maxillule (Fig. <xref ref-type="fig" rid="F3">3C</xref>): praecoxal arthrite with nine strong setae laterally and four slender submarginal setae. Coxal endite with four setae; coxal epipodite with nine setae; two proximal-most setae smaller than others. Two basal endites fused to segment bearing them: proximal and distal endite, each with four setae apically; basal exopodite with one short seta. <abbrev xmlns:xlink="http://www.w3.org/1999/xlink" xlink:title="endopod" id="ABBRID0EW2AE" xlink:type="simple">Enp</abbrev>-1 and <abbrev xmlns:xlink="http://www.w3.org/1999/xlink" xlink:title="endopod" id="ABBRID0E12AE" xlink:type="simple">Enp</abbrev>-2 each with four setae apically, proximal segment fused to basis. <abbrev xmlns:xlink="http://www.w3.org/1999/xlink" xlink:title="exopod" id="ABBRID0E52AE" xlink:type="simple">Exp</abbrev> with six bare setae apically.</p><p>Maxilla (Fig. <xref ref-type="fig" rid="F3">3D</xref>): praecoxa fused to coxa. Proximal and distal endites on praecoxa with three setae apically each. Two coxal endites with three setae apically each. Allobasis with three setae apically. <abbrev xmlns:xlink="http://www.w3.org/1999/xlink" xlink:title="endopod" id="ABBRID0EI3AE" xlink:type="simple">Enp</abbrev> two-segmented; with three setae each.</p><p>Maxilliped (Fig. <xref ref-type="fig" rid="F3">3E</xref>): four medial lobes on syncoxa: setal formula 1, 2, 3, 4, respectively; subdistal inner margin produced into a spherical lobe with a patch of tiny spinules. Basis with three setae along medial inner margin, with a row of tiny spinules proximately. <abbrev xmlns:xlink="http://www.w3.org/1999/xlink" xlink:title="endopod" id="ABBRID0ES3AE" xlink:type="simple">Enp</abbrev> six-segmented, with 2, 3, 2, 2, 2, and 4 bare setae, respectively.</p><p>P1–P4 (Fig. <xref ref-type="fig" rid="F4">4A–D</xref>): coxa with a pinnate seta at innermost distal corner. P1 and P2 basis without setae; a reduced bare seta on outer distal margin of P3 and P4. <abbrev xmlns:xlink="http://www.w3.org/1999/xlink" xlink:title="exopod" id="ABBRID0E33AE" xlink:type="simple">Exp</abbrev> longer than <abbrev xmlns:xlink="http://www.w3.org/1999/xlink" xlink:title="endopod" id="ABBRID0EA4AE" xlink:type="simple">Enp</abbrev>; two-segmented <abbrev xmlns:xlink="http://www.w3.org/1999/xlink" xlink:title="endopod" id="ABBRID0EE4AE" xlink:type="simple">Enp</abbrev> and three-segmented <abbrev xmlns:xlink="http://www.w3.org/1999/xlink" xlink:title="exopod" id="ABBRID0EI4AE" xlink:type="simple">Exp</abbrev> on P1, three-segmented <abbrev xmlns:xlink="http://www.w3.org/1999/xlink" xlink:title="endopod" id="ABBRID0EM4AE" xlink:type="simple">Enp</abbrev> and <abbrev xmlns:xlink="http://www.w3.org/1999/xlink" xlink:title="exopod" id="ABBRID0EQ4AE" xlink:type="simple">Exp</abbrev> on P2–P4. Armature formula of P1–P4 as in Table <xref ref-type="table" rid="T3">3</xref>.</p><table-wrap id="T3" position="float" orientation="portrait"><label>Table 3.</label><caption><p>Armature formula of the swimming legs of <italic><tp:taxon-name><tp:taxon-name-part taxon-name-part-type="genus" reg="Mongolodiaptomus">Mongolodiaptomus</tp:taxon-name-part><tp:taxon-name-part taxon-name-part-type="species" reg="phutakaensis">phutakaensis</tp:taxon-name-part></tp:taxon-name></italic> sp. nov. The number of setae (Arabic numerals) and spines (Roman numerals) is given in the following sequence: outer-inner margin or outer-apical-inner margin.</p></caption><table id="TID0EVDAI" rules="all"><tbody><tr><th rowspan="2" colspan="1"/><th rowspan="2" colspan="1">Coxa</th><th rowspan="2" colspan="1">Basis</th><th rowspan="1" colspan="3">
                    <abbrev xmlns:xlink="http://www.w3.org/1999/xlink" xlink:title="exopod" id="ABBRID0E55AE" xlink:type="simple">Exp</abbrev>
                  </th><th rowspan="1" colspan="3">
                    <abbrev xmlns:xlink="http://www.w3.org/1999/xlink" xlink:title="endopod" id="ABBRID0EG6AE" xlink:type="simple">Enp</abbrev>
                  </th></tr><tr><th rowspan="1" colspan="1">1</th><th rowspan="1" colspan="1">2</th><th rowspan="1" colspan="1">3</th><th rowspan="1" colspan="1">1</th><th rowspan="1" colspan="1">2</th><th rowspan="1" colspan="1">3</th></tr><tr><td rowspan="1" colspan="1">P1</td><td rowspan="1" colspan="1">0–1</td><td rowspan="1" colspan="1">0–0</td><td rowspan="1" colspan="1">I–1</td><td rowspan="1" colspan="1">0–1</td><td rowspan="1" colspan="1">I–3–2</td><td rowspan="1" colspan="1">0–1</td><td rowspan="1" colspan="1">1–2–3</td><td rowspan="1" colspan="1">----</td></tr><tr><td rowspan="1" colspan="1">P2</td><td rowspan="1" colspan="1">0–1</td><td rowspan="1" colspan="1">0–0</td><td rowspan="1" colspan="1">I–1</td><td rowspan="1" colspan="1">I–1</td><td rowspan="1" colspan="1">I–3–3</td><td rowspan="1" colspan="1">0–1</td><td rowspan="1" colspan="1">0–2</td><td rowspan="1" colspan="1">2–2–3</td></tr><tr><td rowspan="1" colspan="1">P3</td><td rowspan="1" colspan="1">0–1</td><td rowspan="1" colspan="1">1–0</td><td rowspan="1" colspan="1">I–1</td><td rowspan="1" colspan="1">I–1</td><td rowspan="1" colspan="1">I–3–3</td><td rowspan="1" colspan="1">0–1</td><td rowspan="1" colspan="1">0–2</td><td rowspan="1" colspan="1">2–2–3</td></tr><tr><td rowspan="1" colspan="1">P4</td><td rowspan="1" colspan="1">0–1</td><td rowspan="1" colspan="1">1–0</td><td rowspan="1" colspan="1">I–1</td><td rowspan="1" colspan="1">I–1</td><td rowspan="1" colspan="1">I–3–3</td><td rowspan="1" colspan="1">0–1</td><td rowspan="1" colspan="1">0–2</td><td rowspan="1" colspan="1">2–2–3</td></tr></tbody></table></table-wrap><fig id="F4" position="float" orientation="portrait"><object-id xmlns:xlink="http://www.w3.org/1999/xlink" content-type="doi" xlink:type="simple">10.3897/zookeys.1209.125838.figure4</object-id><object-id xmlns:xlink="http://www.w3.org/1999/xlink" content-type="arpha" xlink:type="simple">B1B54FA6-BB88-591D-83CD-B02DBE91D591</object-id><label>Figure 4.</label><caption><p><italic><tp:taxon-name><tp:taxon-name-part taxon-name-part-type="genus" reg="Mongolodiaptomus">Mongolodiaptomus</tp:taxon-name-part><tp:taxon-name-part taxon-name-part-type="species" reg="phutakaensis">phutakaensis</tp:taxon-name-part></tp:taxon-name></italic> sp. nov., male <bold>A</bold> P1 <bold>B</bold> P2 <bold>C</bold> P3 <bold>D</bold> P4. Scale bar: 100 µm.</p></caption><graphic xmlns:xlink="http://www.w3.org/1999/xlink" xlink:href="zookeys-1209-019_article-125838__-g004.jpg" position="float" orientation="portrait" xlink:type="simple" id="oo_1108881.jpg"><uri content-type="original_file" xlink:type="simple">https://binary.pensoft.net/fig/1108881</uri></graphic></fig><p>P5 (Figs <xref ref-type="fig" rid="F1">1F–K</xref>, <xref ref-type="fig" rid="F5">5A, B</xref>): intercoxal sclerite trapezoidal, inner distal margin not produced, without any projection. Right P5: coxa with an acute, robust spine on extension on posterior surface, its tip bent inward (Figs <xref ref-type="fig" rid="F1">1F</xref>, <xref ref-type="fig" rid="F5">5A</xref>), inner distal margin slightly produced into a rounded lobe. Basis rectangular, ~ 1.5 × as long as wide; with prominent irregular-shaped chitinous process at mid-distal length on posterior surface (Figs <xref ref-type="fig" rid="F1">1F</xref>, <xref ref-type="fig" rid="F5">5A</xref>); a small seta on distal outer margin; without any hyaline structure. <abbrev xmlns:xlink="http://www.w3.org/1999/xlink" xlink:title="endopod" id="ABBRID0EIFAG" xlink:type="simple">Enp</abbrev> one-segmented, gradually tapering to distal end, tipped with tiny spinules distally; reaching beyond 1/3 of <abbrev xmlns:xlink="http://www.w3.org/1999/xlink" xlink:title="exopod" id="ABBRID0EMFAG" xlink:type="simple">Exp</abbrev>-2. <abbrev xmlns:xlink="http://www.w3.org/1999/xlink" xlink:title="exopod" id="ABBRID0EQFAG" xlink:type="simple">Exp</abbrev>-1 shorter than wide, with two chitinous knobs at distal inner corner; outer distal margin produced into acute tip (Figs <xref ref-type="fig" rid="F1">1I</xref>, <xref ref-type="fig" rid="F5">5A, B</xref>). <abbrev xmlns:xlink="http://www.w3.org/1999/xlink" xlink:title="exopod" id="ABBRID0E3FAG" xlink:type="simple">Exp</abbrev>-2 slightly incurved, inner margin convex, outer margin concave, ~ 2.5 × as long as wide, with two small processes proximally and distally; principal lateral spine inserted slightly posterior to mid-length of outer margin. Principal lateral spine (Figs <xref ref-type="fig" rid="F1">1K</xref>, <xref ref-type="fig" rid="F5">5A, B</xref>) somewhat slightly curved, robust, ~ 1/2 length of segment. Accessory lateral spine (Figs <xref ref-type="fig" rid="F1">1K</xref>, <xref ref-type="fig" rid="F5">5A, B</xref>) minute, distal spine situated close to insertion of end-claw (Figs <xref ref-type="fig" rid="F1">1I</xref>, <xref ref-type="fig" rid="F5">5B</xref>), distal accessory spine smaller than proximal one. End-claw sickle-shaped, long, and slender, with a serrate inner margin, with blunt tip; ~ 1.5 × as long as <abbrev xmlns:xlink="http://www.w3.org/1999/xlink" xlink:title="exopod" id="ABBRID0EYGAG" xlink:type="simple">Exp</abbrev>-2.</p><fig id="F5" position="float" orientation="portrait"><object-id xmlns:xlink="http://www.w3.org/1999/xlink" content-type="doi" xlink:type="simple">10.3897/zookeys.1209.125838.figure5</object-id><object-id xmlns:xlink="http://www.w3.org/1999/xlink" content-type="arpha" xlink:type="simple">2E0DB628-1DA5-5218-BA44-54024462428D</object-id><label>Figure 5.</label><caption><p><italic><tp:taxon-name><tp:taxon-name-part taxon-name-part-type="genus" reg="Mongolodiaptomus">Mongolodiaptomus</tp:taxon-name-part><tp:taxon-name-part taxon-name-part-type="species" reg="phutakaensis">phutakaensis</tp:taxon-name-part></tp:taxon-name></italic> sp. nov., male <bold>A</bold> P5, posterior view <bold>B</bold> P5, anterior view. Scale bar: 200 µm.</p></caption><graphic xmlns:xlink="http://www.w3.org/1999/xlink" xlink:href="zookeys-1209-019_article-125838__-g005.jpg" position="float" orientation="portrait" xlink:type="simple" id="oo_1108882.jpg"><uri content-type="original_file" xlink:type="simple">https://binary.pensoft.net/fig/1108882</uri></graphic></fig><p>Left P5 (Figs <xref ref-type="fig" rid="F1">1G–J</xref>, <xref ref-type="fig" rid="F5">5A, B</xref>): coxa with long bare seta on posterior lobe near distal inner corner; longer and slender than spine on right coxal segment. Basis with long narrow hyaline lamella along inner margin (Figs <xref ref-type="fig" rid="F1">1J</xref>, <xref ref-type="fig" rid="F5">5A, B</xref>); slender, long posterolateral seta on posterior surface, reaching to middle of <abbrev xmlns:xlink="http://www.w3.org/1999/xlink" xlink:title="exopod" id="ABBRID0EKIAG" xlink:type="simple">Exp</abbrev>-2 segment (Figs <xref ref-type="fig" rid="F1">1H</xref>, <xref ref-type="fig" rid="F5">5A, B</xref>). <abbrev xmlns:xlink="http://www.w3.org/1999/xlink" xlink:title="exopod" id="ABBRID0EWIAG" xlink:type="simple">Exp</abbrev>-1 trapezoidal, tapering towards distal end, medial margin concave with a field of setules (Figs <xref ref-type="fig" rid="F1">1H</xref>, <xref ref-type="fig" rid="F5">5A, B</xref>). <abbrev xmlns:xlink="http://www.w3.org/1999/xlink" xlink:title="exopod" id="ABBRID0ECJAG" xlink:type="simple">Exp</abbrev>-2 smaller than <abbrev xmlns:xlink="http://www.w3.org/1999/xlink" xlink:title="exopod" id="ABBRID0EGJAG" xlink:type="simple">Exp</abbrev>-1, with inner robust seta, longer than <abbrev xmlns:xlink="http://www.w3.org/1999/xlink" xlink:title="exopod" id="ABBRID0EKJAG" xlink:type="simple">Exp</abbrev>-2; with inner strongly serrate margin (Figs <xref ref-type="fig" rid="F1">1H</xref>, <xref ref-type="fig" rid="F5">5A, B</xref>). <abbrev xmlns:xlink="http://www.w3.org/1999/xlink" xlink:title="exopod" id="ABBRID0EWJAG" xlink:type="simple">Exp</abbrev>-3 reduced to thumb-like segment. <abbrev xmlns:xlink="http://www.w3.org/1999/xlink" xlink:title="endopod" id="ABBRID0E1JAG" xlink:type="simple">Enp</abbrev> one-segmented, shorter than <abbrev xmlns:xlink="http://www.w3.org/1999/xlink" xlink:title="exopod" id="ABBRID0E5JAG" xlink:type="simple">Exp</abbrev>-1, with spinulated tip.</p></tp:treatment-sec><tp:treatment-sec sec-type="description" id="SECID0ECKAG"><title>Description of adult female.</title><p>Total body length, measured from anterior margin of rostrum to posterior margin of caudal rami, 1.5–1.7 mm (mean = 1.6 mm, <italic>n</italic> = 10) (Figs <xref ref-type="fig" rid="F6">6A</xref>, <xref ref-type="fig" rid="F8">8A</xref>). Prosome: urosome ratio ~ 2.4:1. Prosome similar to that of male. Rostrum fused, symmetrical, acutely pointed (Fig. <xref ref-type="fig" rid="F8">8B</xref>). Fourth and fifth pedigerous somites incompletely fused. Fifth pediger with sub-asymmetrical posterolateral wings (Figs <xref ref-type="fig" rid="F6">6A, C</xref>, <xref ref-type="fig" rid="F8">8C</xref>); right wing rounded, left wing triangular and longer than right wing. Urosome 3-segmented, with asymmetrical genital double-somite (Fig. <xref ref-type="fig" rid="F6">6A–C</xref>). Genital double-somite longer than urosomite 2, anal somite, and caudal rami combined (Figs <xref ref-type="fig" rid="F6">6B, C</xref>, <xref ref-type="fig" rid="F8">8C</xref>); right proximal region slightly curved with small spine. Left side with large dorsolateral spine on sub-proximal region. A pair of gonopores and copulatory pores located centrally at ~ 1/2 length of genital double-somite (Figs <xref ref-type="fig" rid="F6">6B</xref>, <xref ref-type="fig" rid="F8">8H</xref>). Urosomite 2 symmetrical, shorter than wide. Anal somite symmetrical, as long as length of caudal rami (Figs <xref ref-type="fig" rid="F6">6C</xref>, <xref ref-type="fig" rid="F8">8I</xref>); anal operculum small with convex free margin. Caudal rami parallel, symmetrical; both rami with hairy inner and outer margins (Figs <xref ref-type="fig" rid="F6">6C</xref>, <xref ref-type="fig" rid="F8">8I</xref>). All principal caudal setae slightly dilated anteriorly; dorsal seta approximately as long as principal setae.</p><fig id="F6" position="float" orientation="portrait"><object-id xmlns:xlink="http://www.w3.org/1999/xlink" content-type="doi" xlink:type="simple">10.3897/zookeys.1209.125838.figure6</object-id><object-id xmlns:xlink="http://www.w3.org/1999/xlink" content-type="arpha" xlink:type="simple">6D29F1C4-CA0E-54A3-81A7-DFEF69F34E64</object-id><label>Figure 6.</label><caption><p><italic><tp:taxon-name><tp:taxon-name-part taxon-name-part-type="genus" reg="Mongolodiaptomus">Mongolodiaptomus</tp:taxon-name-part><tp:taxon-name-part taxon-name-part-type="species" reg="phutakaensis">phutakaensis</tp:taxon-name-part></tp:taxon-name></italic> sp. nov., female <bold>A</bold> habitus, dorsal view <bold>B</bold> urosome, ventral view (without caudal rami) <bold>C</bold> pediger 5, urosome, and caudal rami, dorsal view. Scale bar: 100 µm.</p></caption><graphic xmlns:xlink="http://www.w3.org/1999/xlink" xlink:href="zookeys-1209-019_article-125838__-g006.jpg" position="float" orientation="portrait" xlink:type="simple" id="oo_1108883.jpg"><uri content-type="original_file" xlink:type="simple">https://binary.pensoft.net/fig/1108883</uri></graphic></fig><p>Antennule symmetrical; left antennule, antenna, mouthparts, and P1–P4 as in male.</p><p>P5 symmetrical (Figs <xref ref-type="fig" rid="F7">7A, B</xref>, <xref ref-type="fig" rid="F8">8D–G</xref>). Intercoxal sclerite narrow, triangular. Distal outer margin of coxa extended on anterior side into spiniform apophysis reaching distal part of <abbrev xmlns:xlink="http://www.w3.org/1999/xlink" xlink:title="exopod" id="ABBRID0ELNAG" xlink:type="simple">Exp</abbrev>-1 (Fig. <xref ref-type="fig" rid="F7">7B</xref>). Basis with thin, bare seta on outer margin, reaching ~ 1/4 of <abbrev xmlns:xlink="http://www.w3.org/1999/xlink" xlink:title="exopod" id="ABBRID0ETNAG" xlink:type="simple">Exp</abbrev>-1 length. <abbrev xmlns:xlink="http://www.w3.org/1999/xlink" xlink:title="exopod" id="ABBRID0EXNAG" xlink:type="simple">Exp</abbrev> three-segmented (Figs <xref ref-type="fig" rid="F7">7A, B</xref>, <xref ref-type="fig" rid="F8">8E, F</xref>). <abbrev xmlns:xlink="http://www.w3.org/1999/xlink" xlink:title="exopod" id="ABBRID0EDOAG" xlink:type="simple">Exp</abbrev>-1 sub-rectangular, ~ 2.3 × as long as wide. <abbrev xmlns:xlink="http://www.w3.org/1999/xlink" xlink:title="exopod" id="ABBRID0EHOAG" xlink:type="simple">Exp</abbrev>-2 triangular, with a row of strong spinules along both margins; with longitudinal grooves (conveyor canals) on posterior view (Figs <xref ref-type="fig" rid="F7">7A</xref>, <xref ref-type="fig" rid="F8">8D</xref>), small outer spine proximally. <abbrev xmlns:xlink="http://www.w3.org/1999/xlink" xlink:title="exopod" id="ABBRID0ETOAG" xlink:type="simple">Exp</abbrev>-3 reduced, represented by a small segment on proximal outer margin of <abbrev xmlns:xlink="http://www.w3.org/1999/xlink" xlink:title="exopod" id="ABBRID0EXOAG" xlink:type="simple">Exp</abbrev>-2, armed with two unequal spiniform setae apically. <abbrev xmlns:xlink="http://www.w3.org/1999/xlink" xlink:title="endopod" id="ABBRID0E2OAG" xlink:type="simple">Enp</abbrev> two-segmented (Fig. <xref ref-type="fig" rid="F8">8G</xref>), subconical, ~ 2/3 as long as <abbrev xmlns:xlink="http://www.w3.org/1999/xlink" xlink:title="exopod" id="ABBRID0EDPAG" xlink:type="simple">Exp</abbrev>-1; with obliquely truncate and finely spinulose apex.</p><fig id="F7" position="float" orientation="portrait"><object-id xmlns:xlink="http://www.w3.org/1999/xlink" content-type="doi" xlink:type="simple">10.3897/zookeys.1209.125838.figure7</object-id><object-id xmlns:xlink="http://www.w3.org/1999/xlink" content-type="arpha" xlink:type="simple">E3706FC1-222B-54BC-BE64-DCB3B77A718E</object-id><label>Figure 7.</label><caption><p><italic><tp:taxon-name><tp:taxon-name-part taxon-name-part-type="genus" reg="Mongolodiaptomus">Mongolodiaptomus</tp:taxon-name-part><tp:taxon-name-part taxon-name-part-type="species" reg="phutakaensis">phutakaensis</tp:taxon-name-part></tp:taxon-name></italic> sp. nov., female. P5 <bold>A</bold> P5, posterior view (black arrows indicate longitudinal ridges) <bold>B</bold> P5, anterior view. Scale bar: 100 µm.</p></caption><graphic xmlns:xlink="http://www.w3.org/1999/xlink" xlink:href="zookeys-1209-019_article-125838__-g007.jpg" position="float" orientation="portrait" xlink:type="simple" id="oo_1108884.jpg"><uri content-type="original_file" xlink:type="simple">https://binary.pensoft.net/fig/1108884</uri></graphic></fig><fig id="F8" position="float" orientation="portrait"><object-id xmlns:xlink="http://www.w3.org/1999/xlink" content-type="doi" xlink:type="simple">10.3897/zookeys.1209.125838.figure8</object-id><object-id xmlns:xlink="http://www.w3.org/1999/xlink" content-type="arpha" xlink:type="simple">55C20A39-C7A2-5200-BD60-0F3907DEB880</object-id><label>Figure 8.</label><caption><p><italic><tp:taxon-name><tp:taxon-name-part taxon-name-part-type="genus" reg="Mongolodiaptomus">Mongolodiaptomus</tp:taxon-name-part><tp:taxon-name-part taxon-name-part-type="species" reg="phutakaensis">phutakaensis</tp:taxon-name-part></tp:taxon-name></italic> sp. nov., SEM photographs of female <bold>A</bold> habitus, dorsal view <bold>B</bold> rostrum <bold>C</bold> pediger 5 and urosome, dorsal view (white arrows point to spines) <bold>D</bold> P5 <abbrev xmlns:xlink="http://www.w3.org/1999/xlink" xlink:title="exopod" id="ABBRID0E5QAG" xlink:type="simple">Exp</abbrev>-1–2, posterior view (white arrow indicates longitudinal ridges) <bold>E</bold> P5, posterior view <bold>F</bold> P5, anterior view <bold>G</bold> P5 <abbrev xmlns:xlink="http://www.w3.org/1999/xlink" xlink:title="endopod" id="ABBRID0EIRAG" xlink:type="simple">Enp</abbrev>, anterior view (white arrow indicates the border of the two segments) <bold>H</bold> urosome, ventral view <bold>I</bold> caudal rami, ventral view.</p></caption><graphic xmlns:xlink="http://www.w3.org/1999/xlink" xlink:href="zookeys-1209-019_article-125838__-g008.jpg" position="float" orientation="portrait" xlink:type="simple" id="oo_1108885.jpg"><uri content-type="original_file" xlink:type="simple">https://binary.pensoft.net/fig/1108885</uri></graphic></fig></tp:treatment-sec><tp:treatment-sec sec-type="etymology" id="SECID0EVRAG"><title>Etymology.</title><p>The specific epithet is derived from Kok Phutaka, reflecting the name of the area in which the type locality is located. The name is an adjective in the nominative singular, gender feminine.</p></tp:treatment-sec><tp:treatment-sec sec-type="distribution" id="SECID0E1RAG"><title>Distribution.</title><p>At present, the new species has been found only in the type locality, a natural swamp in Kok Phutaka community forest in Khon Kaen Province, northeast Thailand. It co-exists with other calanoids, <italic><tp:taxon-name><tp:taxon-name-part taxon-name-part-type="genus" reg="Phyllodiaptomus">Phyllodiaptomus</tp:taxon-name-part><tp:taxon-name-part taxon-name-part-type="species" reg="praedictus">praedictus</tp:taxon-name-part></tp:taxon-name></italic> Ranga Reddy &amp; Dumont, 1994 and <italic><tp:taxon-name><tp:taxon-name-part taxon-name-part-type="genus" reg="Mongolodiaptomus">Mongolodiaptomus</tp:taxon-name-part><tp:taxon-name-part taxon-name-part-type="species" reg="rarus">rarus</tp:taxon-name-part></tp:taxon-name></italic> (Ranga Reddy, Dumont, &amp; Sanoamuang, 1998). The other artificial ponds nearby also contained <italic><tp:taxon-name><tp:taxon-name-part taxon-name-part-type="genus" reg="Mongolodiaptomus">M.</tp:taxon-name-part><tp:taxon-name-part taxon-name-part-type="species" reg="botulifer">botulifer</tp:taxon-name-part></tp:taxon-name></italic> (Kiefer, 1974). Representatives of the new species were observed only once out of approximately 5,000 sampled sites throughout Thailand. Currently, this species is endemic to Thailand. The new species is present in only one locality throughout the year, and ecological parameters varied in a temperature range of 25.0–32.5 °C (mean = 29.13 °C), conductivity 74–495 µS cm<sup>-1</sup> (mean = 201.25 µS cm<sup>-1</sup>), and pH 5.16–10.03 (mean = 7.66).</p></tp:treatment-sec><ref-list><ref id="B22"><mixed-citation xmlns:xlink="http://www.w3.org/1999/xlink" xlink:type="simple"><person-group><name name-style="western"><surname>Sanoamuang</surname><given-names>L</given-names></name><name name-style="western"><surname>Dabseepai</surname><given-names>P</given-names></name></person-group> (<year>2021</year>) <article-title>Diversity, distribution, and habitat occurrence of the diaptomid copepods (<tp:taxon-name><tp:taxon-name-part taxon-name-part-type="subphylum">Crustacea</tp:taxon-name-part></tp:taxon-name>: <tp:taxon-name><tp:taxon-name-part taxon-name-part-type="subclass">Copepoda</tp:taxon-name-part></tp:taxon-name>: <tp:taxon-name><tp:taxon-name-part taxon-name-part-type="family">Diaptomidae</tp:taxon-name-part></tp:taxon-name>) in freshwater ecosystems of Thailand.</article-title><source>Water</source><volume>13</volume>(<issue>17</issue>): <fpage>2381</fpage>. <ext-link xlink:href="10.3390/w13172381" ext-link-type="doi" xlink:type="simple">https://doi.org/10.3390/w13172381</ext-link></mixed-citation></ref></ref-list></tp:taxon-treatment>
